# Supplementary material for: Influence of Deep Eutectic Solvent Composition on Micelle Properties: A Molecular Dynamics Study
Source: Molecules. 2025 Jan 27;30(3):574. doi: 10.3390/molecules30030574 (PMC11821091; doi:10.3390/molecules30030574)
Supplement: Supplementary file 1 [file molecules-30-00574-s001.zip]

Archive with 1 entries (1 files):
- molecules-3416917-supplementary.pdf
